# Supplementary material for: Usefulness of Two Independent DNA and RNA Tissue-Based Multiplex Assays for the Routine Care of Advanced NSCLC Patients
Source: Cancers (Basel). 2020 Apr 30;12(5):1124. doi: 10.3390/cancers12051124 (PMC7281583; doi:10.3390/cancers12051124)
Supplement: Supplementary file 1 [file cancers-12-01124-s001.zip]

Archive with 1 entries (1 files):
- cancers-778796-supplementary.pdf
